# Supplementary material for: Unexpected assembly machinery for 4(3H)-quinazolinone scaffold synthesis
Source: Nat Commun. 2022 Oct 31;13:6522. doi: 10.1038/s41467-022-34340-3 (PMC9622831; doi:10.1038/s41467-022-34340-3)
Supplement: Supplementary file 4 — Source Data [file 41467_2022_34340_MOESM4_ESM.xlsx]

## Sheet: gDNA sequence of ftchy cluster
The gDNA sequence of ftchy cluster
>ftchy cluster CTTTGATTGAAGAGGTGTTGTAAGTCGAAGAAAGCCATTGAAGAATGCTCTCGTGGAATATATAATCTGATACACACAAATCCATTTTAACAAAACAGCAGTCCCTAAATGATGTTTTGAAGTCAGAATAGACTAGCTTAATAAAGTGGACAGATCAGCCAGTCATATTGCGGGTGTACTTGTCGCTAGACTATCCTCGGCGTTGCTTGTGTTGCGGAGTCTTTACATCACTTACCCACATCCCGAGATGCTCGAAACATCGGGATCTTTTCGGCATCTGACCATGAACTGTGCAGCTTCCTCTGTAACATCCATTTTATATCTCTGGCCTGAAGCTTTTGCACAACTTCAGAGCTGTAATTTGAAGAGTACGGGATGGGGGCA…

## Sheet: gDNA sequences of ftchy gene 
The gDNA sequences of ftchy gene
>ftchyA ATGGCTCCACCGGCTGTATCACCGCTTGTCGTCCCACGCACCGATCTTCCTTTGGATTTTACGGAGGCCGAGACACAGCTAGCTACCGTCAGTGCTCAGTGTACGAGCCTAAGTAACAAGACTCTTACCAGTTGGCTGTACCATGAGGGCAAAACCCAGCTGGATCTTCTCCAGGCCGCTTGGTGTCTTTGTCTTGGGAGTTATACCGGCTCCGAGGATGTGTGGTTTAGCAGTCTCGGCCCAAACAGGTAAGAAGTCCCGGGTAGGTAGCACTTTGATATGTCACTCACATTGAGAAACAAAGGAGCTATTACTGCAATGTCTTACCATCCAAACCTGTGCGAAGCCTCTTCGATAGAAGGAATGTTGAATCAGTTGAAGAGATCAACGC…
>ftchyC ATGGGACGCATCCTCATCACAGGCTCTACCGACGGCTTCGGTTTCGAGGCAGCCCGTCAGCTGATCGAACGCAAGCACGAGGTCTACCTCCATGCGCGAAGCCAAGAGCGCGCTGAGCAGGTCAAGGAAAAGTGCCCTGGTGCTGCGGGCGTGCTCATTGCCGACTTGACAACCGTGGCTGAGACTCGCAAGCTGGCTGAAGACGCAAACGCCATTGGAACCTTCGACGCCATTATCCTCAACGCTGGACTTCTCTACGGTCCCTTCCGAAAGACGGAGATTGGTGTGCCTGCTCAGGTCTTCGTCAACCTCGTCGCTCCCTACATCCTCACTTGTCTCCTCAAGCACCCCAAGCGTCTTATCTTTATCGCCTCTGTCCTCCACCACGAAA…
>ftchyD ATGTGTGGAATCAGTGCTTTTCTCAGCCACCCTGGAGAGTCCGCGTTGCCGGTGGTGAACGGTGAAGCCAAGCATGTGGCAGCTGAGCTGGAGAGTAGCCTAGATCTCATTGCCCATCGTGGACCAGATGCTCGTGGTCGTTGGTTTAGCGATGACTACCAAGTTGGTGAGTGTTGTTAAAATCATCCAGTCCGTGCATAGAAACTGTGTTGACTGTCTTCCTAGGTCTCGGGCATGTGCGCTTGTCCATCATTGATCTGAGTCCGAGCGGAAACCAACCCTTCCATGATGAAGAAAATGGCATTCATGCCGTGGTGAACGGCGAGCTTTACGACTACGAGCGTTACAAAGCTCAATTGTCTAGTGAGTTCAAATTTGTGGGAAACAGTGA…
>ftchyE ATGGCTCACCAAACCTTTCGTGTCGCTATCCTCCAAAATTTTATCCTTGAAGAAACCAGCGGTAGACCAATGATCGACAGACTCTCAAATCTGATTCTCCAGTCCAAGCCCAATGCCAAAATCACTCTTCATGCTCCGCTCCAAGGCGATGATTTCCCTGACCTCAACAGTCATGATTTAATCATCCTCACCGGGGGGCCTTTCAATCTTTTACAAAAAGATAAACCGTCCTGGGTGACTGGGACCTTGGATTTCATCAAGGCTGCCATGGCGGGACAGGCAAAGTCAAAGATTTTGGGGATTTGCTGGGGTCAGCAGGCAGTTGCCTTAGCCCTAGGAGGTTCCTTGGAGAAATCGAGAAGGGGACATTGTGTAAGAGCTTACTATACGA…
>ftchyH ATGCGTTTTCAGGTACTCACCGCAGTCGCTACGCTGGTTGGCTCTTCAACCTGCCAGACCCTTTGGTCTCGGGATGTAGACTACAAGACACTGAGCAAAGAGCTTTCCAGCTCTGCCAAGGTGTACTTCCCGGGTTCGGATGACTTCAAGGCCGCTTCCAATCGTTGGTCTAACCTTGACCTGCCGACCATCAACATTGTTGTTGTTCCCAGCACGGAGGAAGATGTTGTGAAGACGGTAAGTGTTTCTTTTATACCTTGGTGACATGCTTTGCACATGCACCTTTGACCTCCCCATTATTCGGAAGTACATCATCACGCCTGTCACATTATGCAGCCCGTGAACCAACAACAGATTGCTAACGCGTTTCCACAGGTTCAATTCGCCAATA…
>ftchyM ATGGCTGCTACAGCTGACTCCCACCTTGGCAAGTTCCGCTACCTGACCAGAGGAACCAAGCCAACTCCCAGCAAAGAGGCATATCTGCTTCCACCACTCTCAGAGTTTGGTGATCTCGTCACTTTACCTCTCACGGATTTGAAGCCGTCTCTTGATCTTGGAAACGACTCTCCGTACAAGCTTTCAGTCCATGGCTTCACCGCTCGACGCCACCACTCTGCCCTGCACGCCCCTCCGTACGATCGTTCAAGTTGGAACAACGAGAAGCTCCTTCGAGACATATACTTCCCAGAAGTGCAGTCTTTTGTACAGAACTTGACGGGATGCAAGAAGGCTGTGGTGTCAGCTGCAGTTGTACGGAACCAGCTCTACAGCGAGGGCGATACGTCCT…

## Sheet: sequences of ftChy protein
The protein sequences of ftChy protein
>ftChyA MAPPAVSPLVVPRTDLPLDFTEAETQLATVSAQCTSLSNKTLTSWLYHEGKTQLDLLQAAWCLCLGSYTGSEDVWFSSLGPNRSYYCNVLPSKPVRSLFDRRNVESVEEINATYWGANSAVFVEGENEETVENFTISASISQRAKTHYPGVEINYKPSLISPDLAGMIAATVVKAFEEIVLHADATIGQLDICSDADIERLVQWNRPIGEDLRSSHSIHHVISHMSATQPESIAVSAWDGEFTYHDLNRLSSGLAIWLQQLGVGPEVFVSLVFDKSKWAVVAQLGVLKAGGAYFFINPSHPIDFTRKLGSSVSPIIAVCSPRYSSLAEELACEVIAIGDEVRELLNSIPVDDDPQQPAVTSNTSDAMYVTFTSGTTGVPKGIVTEHSAFYA…
>ftChyC MGRILITGSTDGFGFEAARQLIERKHEVYLHARSQERAEQVKEKCPGAAGVLIADLTTVAETRKLAEDANAIGTFDAIILNAGLLYGPFRKTEIGVPAQVFVNLVAPYILTCLLKHPKRLIFIASVLHHETKNTDIKDIFWLQRGEKEWADFQAYCDSKFHVVLLANAVARRFKDTSVTSVHPGYVPTKLAGKEAPGKLEDGVETYVMLAEGDYDTSLTGAYFDPKKERGQTHALTADENLQEAVVKACEDITGLKLDGPQ
>ftChyD MCGISAFLSHPGESALPVVNGEAKHVAAELESSLDLIAHRGPDARGRWFSDDYQVGLGHVRLSIIDLSPSGNQPFHDEENGIHAVVNGELYDYERYKAQLSSEFKFVGNSDCEIVIALYKHYGLSFISHLRGEFAFVLWDAHRQQLIAARDRYGIKSLYYTVHQNKLLVATEIKSFLAFGVQPEWCVRTLRDQSWRVDSTTFFKGVHRVLPGHYLICRPNEKEEQKQYWDLEYPDKFSKDMRTEEEITQGVRQRLLEAIEIRLKADVPVAVYLSGGIDSSSVAGMVAHLMKQGTQLGNETNSVPSNMKCYTVQFDEDSGADESAIARRTADWLGVDIHLVKMDEEALAARFEDTTWYSEVPLPDLNGMGRLALAEAVHSQGIKAVITGEGS…
>ftChyE MAHQTFRVAILQNFILEETSGRPMIDRLSNLILQSKPNAKITLHAPLQGDDFPDLNSHDLIILTGGPFNLLQKDKPSWVTGTLDFIKAAMAGQAKSKILGICWGQQAVALALGGSLEKSRRGHCIGVENITLNSDGALLFEAQSVNIQKNHEIAVADLGPHLSCLAPNNEILLSKDNRVLTFQGHPEMDADLSRLFVTTDDKSPSPRPEISTDLRPIDAPHDGEAIFAVVMKWASQNEAL
>ftChyH MRFQVLTAVATLVGSSTCQTLWSRDVDYKTLSKELSSSAKVYFPGSDDFKAASNRWSNLDLPTINIVVVPSTEEDVVKTVQFANKKKLPFLAYNSAHGAITTIGKMTQGIEIYLDQLNDVKISKDGKSVTISGGTKSKKVTQTLWASGKQTVTGCCECVGYVGPALGGGHGWLQGRHGLIADQFESMNIVLANGTLATIDSKSELWWGIKGAGHNFGIVTSVTSKIYDVKYKNWAFEIMTFKGDKVEELYDTTNKYILKDGKQPTDLINWSYWFNIPSVDATGPIVQILFMQEGVEAVDSAYTSPFQKLNPISVDKKKGAYTDLATWVGVTTTDGPCQKNGAMNPRFPLYLETFNATAQKEAFNFFAESMRVNSAFNNSLVTFDGYTQEGV…
>ftChyM MAATADSHLGKFRYLTRGTKPTPSKEAYLLPPLSEFGDLVTLPLTDLKPSLDLGNDSPYKLSVHGFTARRHHSALHAPPYDRSSWNNEKLLRDIYFPEVQSFVQNLTGCKKAVVSAAVVRNQLYSEGDTSSATETEETGQTSNNEDTAELFPPIFGNSVKDGICPAPKVHLDCTPKGARCHIRQYHSQVASAAGDVIEAENSLLKSGVKWDDLKDHYQNENVSGGIPRFALFSIWRPLRTVHRDPLALASAASFPASDYVPSDQREPKDNRIPAHLSRIIDPNSPNVDNSTGDNEKDEATYLTEGYLAYAPQDKEQRSHDWHFISRQEPSDVLVIQLFDNEMEAHARAPLGEGKGVSDLGVGGAVHSAFELVGQDETDEARESIEVRVAAFW

## Sheet: accession codes and hyperlinks
	The accession codes and hyperlinks of proteins used in this study
	Protein name	Accession code	Hyperlink
	TqaA	ADY16697.1	https://www.ncbi.nlm.nih.gov/protein/ADY16697.1
	AmpA	A0A1W6BT53.1	https://www.ncbi.nlm.nih.gov/protein/A0A1W6BT53.1
	AmpB	A0A1W6BT46.1	https://www.ncbi.nlm.nih.gov/protein/A0A1W6BT46.1
	BenZ	P9WEU9.1	https://www.ncbi.nlm.nih.gov/protein/P9WEU9.1
	PsyA	AMQ36132.1	https://www.ncbi.nlm.nih.gov/protein/AMQ36132.1
	RoqA	B6HJU6.1	https://www.ncbi.nlm.nih.gov/protein/B6HJU6.1
	IvoA	C8V7P4.1	https://www.ncbi.nlm.nih.gov/protein/C8V7P4.1
	SimA	CAA82227.1	https://www.ncbi.nlm.nih.gov/protein/CAA82227.1
	Aba1	ACJ04424.1	https://www.ncbi.nlm.nih.gov/protein/ACJ04424.1
	EasA	C8VPS9.1	https://www.ncbi.nlm.nih.gov/protein/C8VPS9.1
	FGSG_08209	I1RVD9.1	https://www.ncbi.nlm.nih.gov/protein/I1RVD9.1
	FPSE_09183	K3VDP2.1	https://www.ncbi.nlm.nih.gov/protein/K3VDP2.1
	Glip	Q4WMJ7.1	https://www.ncbi.nlm.nih.gov/protein/Q4WMJ7.1
	Sirp	Q6Q883.1	https://www.ncbi.nlm.nih.gov/protein/Q6Q883.1
	HasD	XP_754329.2	https://www.ncbi.nlm.nih.gov/protein/XP_754329.2
	NFIA_064400	XP_001263173.1	https://www.ncbi.nlm.nih.gov/protein/XP_001263173.1
	PENFLA_c013G03821	OQE22222.1	https://www.ncbi.nlm.nih.gov/protein/OQE22222.1
	AnChyA	XP_015403503.1	https://www.ncbi.nlm.nih.gov/protein/XP_015403503.1
	CoChyA	TDZ15643.1	https://www.ncbi.nlm.nih.gov/protein/TDZ15643.1
	PcChyA	B6HLP9.1	https://www.ncbi.nlm.nih.gov/protein/B6HLP9.1
	FgChyA	I1S3K7.1	https://www.ncbi.nlm.nih.gov/protein/I1S3K7.1
	FaChyA	KIL85360.1	https://www.ncbi.nlm.nih.gov/protein/KIL85360.1
	FcChyA	QPC63060.1	https://www.ncbi.nlm.nih.gov/protein/QPC63060.1
	FpChyA	XP_009262411.1	https://www.ncbi.nlm.nih.gov/protein/XP_009262411.1
	McChyA	XP_002842771.1	https://www.ncbi.nlm.nih.gov/protein/XP_002842771.1
	AsnB	AJE54988.1	https://www.ncbi.nlm.nih.gov/protein/AJE54988.1
	FgChyE	XP_011325839.1	https://www.ncbi.nlm.nih.gov/protein/XP_011325839.1
	TrpG	1QDL_B	https://www.ncbi.nlm.nih.gov/protein/1QDL_B
	YaaE	1R9G_A	https://www.ncbi.nlm.nih.gov/protein/1R9G_A
	HisH	1KA9_H	https://www.ncbi.nlm.nih.gov/protein/1KA9_H
	GA4 desaturase	CAD10289.1	https://www.ncbi.nlm.nih.gov/protein/CAD10289.1

## Sheet: Primer sequences
	Primer sequences used in this study
	Primer name	Primer sequence (5’→3’)
	pANR-ftchyA-F1	ACCATTACCCCGCCACATAGACACATCTAAACAATGGCTCCACCGGCTGTATCACCGC
	pANR-ftchyA-R1	CATGGAGTCTCCTCCCCGCCGAAAGAAGCAATCTTTGGGTGAGAGACGATTTTCTTCG
	pANR-ftchyA-F2	AAGATTGCTTCTTTCGGCGGGGAGG
	pANR-ftchyA-R2	AGATGCGTCCAATATGAGAGATAAC
	pANR-ftchyA-F3	AGAATGTACAGTTATCTCTCATATTGGACGCATCTTTCCTGATACCCGCTCGTCCAAC
	pANR-ftchyA-R3	GGTATCATCGAAAGGGAGTCATCCAATTTAAATGAAGTGGATTGGTGTGCAGGAATTG
	pANU-ftchyC-F	CCCCGCCACATAGACACATCTAAACAATGGGACGCATCCTCATCACAGGC
	pANU-ftchyC-R	TATATCATTTATAGCTCGTTCGGCACCTTTAATCTGTAGGGGTTAAGAGCTCTTTTAC
	pANU-ftchyD-F	TGAGCTTCATCCCCAGCATCATTACACCTCAGCAATGTGTGGAATCAGTGCTTTTCTC
	pANU-ftchyD-R	GTCTCTCCCGTCACCCAAATCAATTCACCGGAGTATACAAGAGGATATTAAATAAATG
	pANU-ftchyE-F	AACAATAAACCCCACAGAAGGCATTTATGGCTCACCAAACCTTTCGTGTC
	pANU-ftchyE-R	GAGGACATACCCGTAATTTTCTGGGCATTTAAATTCGAATATTGAATAGTAAAATATC
	pANP-ftchyM-F	CCCGCCACATAGACACATCTAAACAATGGCTGCTACAGCTGACTCCCACC
	pANP-ftchyM-R	AGACCCAACAACCATGATACCAGGGGATTTAAATTATATGTAGAAGTACTTATTATTG
	pANP-ftchyH-F	TTCTCTGAACAATAAACCCCACAGAAGGCATTTATGCGTTTTCAGGTACTCACCGCAG
	pANP-ftchyH-R	TCTCTCCCGTCACCCAAATCAATTCACCGGAGTATTTACATACATATACAACAAATAC
	pANP-ftchyH-R2	GACCCAACAACCATGATACCAGGGGATTTAAATATTTACATACATATACAACAAATAC
	pANU-ftchyC-R2	GAGGACATACCCGTAATTTTCTGGGCATTTAAATTGTAGGGGTTAAGAGCTCTTTTAC
	pANP-ftchyM-F2	CTTCTCTGAACAATAAACCCCACAGAAGGCATTTATGGCTGCTACAGCTGACTCCCAC
	amyB-F	GATTAAAGGTGCCGAACGAGC
	amyB-R	AAATGCCTTCTGTGGGGTTTATTG
	glaA-F	CCTGATCTTCCGAACTGGTCG
	glaA-R	TGCTGAGGTGTAATGATGCTG
	gpdA-F	ACTCCGGTGAATTGATTTGGG
	gpdA-R	TGTTTAGATGTGTCTATGTGGC
	pColdI-ftchyC-F	CGGGGTACCATGGGACGCATCCTCATCACAGGC
	pColdI-ftchyC-R	CGCGGATCCCTACTGGGGACCGTCAAGCTTC
	pYEU-ftchyA-F1	TATAAGGATGATGATGATAAGACTAGTGGATCCATGGCTCCACCGGCTGTATCACCGC
	pYEU-ftchyA-R1	ACCGCATCCATAGCCGATGCTGCTTGGAGAGGAGCCTGGCTTGATCTCTGACAGCGCG
	pYEU-ftchyA-F2	CTCCTCTCCAAGCAGCATCGGCTATG
	pYEU-ftchyA-R2	AGTGATGGTGATGGTGATGCACGTGGAATTCCTATTGTACAAGATACTCGCAAACATC
	pColdI-NpgA-F	CGAGCTCATGGTGCAAGACACATCAAGCGC
	pColdI-NpgA-R	CCCAAGCTTTTAGGATAGGCAATTACACACCC
	pET28a-NpgA-F	CCCAAGCTTTTAGGATAGGCAATTACACACCCC
	pET28a-NpgA-R	CATGCCATGGGCATGGTGCAAGACACATCAAGCGC
	pColdI-ftchyA-A1-F	CGGGGTACCATGGCTCCACCGGCTGTATCACCGC
	pColdI-ftchyA-A1-R	CCGGAATTCCTAATGACCATTTCTGAGATCCAATTCC
	pQ8-ftchyA-A2-F	CCGGAATTCAAAGAATGGAATGCTTCGCTTCC
	pQ8-ftchyA-A2-R	ATAAGAATGCGGCCGCCTAATCTTCTGAGGGAAGACTCC
	pYEU-ftchyA-C1-H987A-F	TCCAAAGCGTCTTTTCGGCTCGACATCCATGCATCTCTCTTCGATGAGTGGTCACTCG
	pYEU-ftchyA-C1-H987A-R	AGATGCATGGATGTCGAGCCGAAAAGACGC
	pYEU-ftchyA-CT-H2075A-F	TTCGAGGACCTTCCTGGCCCTACGATTGCCTGCAGCCTTGTTTGACGGGATGTCACTG
	pYEU-ftchyA-CT-H2075A-R	GGCTGCAGGCAATCGTAGGGCCAGGAAGGTC
	pYEU-ftchyA-C1*-F	TCCAAAGCGTCTTTTCGGCTCGACATCGCAGCATCTCTCTTCGCAGAGTGGTCACTCG
	pYEU-ftchyA-C1*-R	GATGTCGAGCCGAAAAGACGCTTTG
	pColdI-ftchyA-CT-F	CGCGGATCCGCAGCTACCGAGAATGTAGAACTC
	pColdI-ftchyA-CT-R	CCGGAATTCCTATTGTACAAGATACTCGCAAAC
	pColdI-ftchyAΔCT-F	GGACTAGTAGTCGAAGGGGCCGTGGTTGCATC
	pColdI-ftchyAΔCT-R	CCGGAATTCCTACTGAAATTCAGTGGCTGTGTTCAC
	pColdI-ftchyA-A1T1-R	CCGGAATTCCTATATATCATCAACAGACAGGTTGAC
	pQ8-ftchyE-F	CGGAATTCATGGCTCACCAAACCTTTCGTGTCG
	pQ8-ftchyE-R	AAGGAAAAAAGCGGCCGCCTATAAAGCCTCGTTCTGTGACGC
	pET-Duet-ftchyD-F	CGCGGATCCGATGTGTGGAATCAGTGCTTTTCTC
	pET-Duet-ftchyD-R	CCCAAGCTTTCAGCTCGACTTCACCCCAGCCGTC
	pColdI-ftchyM-F	CGGGGTACCATGGCTGCTACAGCTGACTCCCAC
	pColdI-ftchyM-R	CGCGGATCCTCACCAGAAGGCCGCGACCCTAAC
	pColdI-ftchyH-F	CGGGGTACCATGCGTTTTCAGGTACTCACCGCAG
	pColdI-ftchyH-R	CGCGGATCCCTAAATGATAGGTGCATAGAAGCTG
	pQ8-ftchyH-F	CGGAATTCATGCGTTTTCAGGTACTCACCGCAG
	pQ8-ftchyH-R	AAGGAAAAAAGCGGCCGCCTAAATGATAGGTGCATAGAAGCTG
	pYEU-ftchyH-F	AGCGATTATAAGGATGATGATGATAAGACTAGTATGCGTTTTCAGGTACTCACCGCAG
	pYEU-ftchyH-R	TTTAAATTAGTGATGGTGATGGTGATGCACGTGAATGATAGGTGCATAGAAGCTGAAC

## Sheet: Figure 4b
Protein sequences used in Figure 4b
>IvoA_CT
VQGDWTIEKTTTQSEPVDIDRLSHAWNQVVHRHTTLRTVFRYSSEEERFVAIVLHEVKPAISIIRKGIQTSGSLCRDDDLSPPH
RMVLREKDNGSVVCELEFSHTIIDAASRSIVVQDLLDAYDGKLAHRPLDFPPFWEYIRLAQSSTPSARKEELHRAGRVVTLPFQ
PTHVLSKVPEACKKNEITISSFFMTAWSIVLAKHFVAHNQRVDSTSSQAVAFDYVLSDRSANIPGIESAVGPYIRLPTLETHVK
EGVSLKNIARGLHAQCTFQSLSQSTQDGSSLELPSKATALQKYSTLVNIRNSGSDSLDLVSDSGEWKWILQGFSDPWDYDLV
FAVNVHAGKVTGWTVEYADGVVEHSAADEIAKDLNDVVERMVCEII
>TqaA_C1
ENMYPCTPLQEGMVALSVSKPGAYIARFIHRLEPHVDIGSLRRAWEAVVQACPIMRTRMVTDPDGSRMFQVVLRESFLWD
DMNSDIEVNWDMYMKPQPTDALLFGAPLVHAGILAGSDSASFESDPSASYFVVMMHHCICDRWASGLMMNLLEKAYV
GDCLVTNSMAPFIQYLSDQLASPKTEQYWKLQFQNLAAEVFPSLPFPGYTPVPSASIHLSIPCQRDAPGGYTMSNVIRLAW
AMVISQYTSSPDVVFGVTVSGRAAPVADIEEMVAPIIATVPLRVRFSPEDTIIAALEGIQNQSSEMVAFEQFGLQRIRKVSQE
ADDGCSFQSQLIVQPSWADENRPLLNTLEAGSSVVGGFASWALSVICSLTDSREVNVTMEFDPNVISVPGVERISKHFEQV
LQFLLTEPSLAIGKVPCISSMDMQQL
>AmpA_C1
QDAYPCSPLQMGLMALSAKIPGSYVARHTLELPSSVTVGRFKEVWGMIVESNDVLRTRIVETDEYGSVQVVNRAPLVWAHDT
DLAKYIELDEKIPMQIGDALAHFGIIAGPTNTFVLTIHHSIYDGMSLEMIFNDLVHAFEGVVPPVRTQFRDFIKEVVERNADKATE
EYWRGEFAEGDMTTFPSLPSASHQPLANDSFVHTLQLNRKGPSDFTSATLIRAAWSLVQARYCDSPETVFGCTLSGRNAPVPG
VEDVVGAVIATVPIKAKVDGEQPVAEWLQQINSHSVEMTPAQNYGLQNIARVAEGAAAACNFQSLLVIQPATSVAEDSIMQP
FSAPQANFSTVALTLECSLAVDGSIQIHVHFDDTVLPRLEVQRIVRQFEHVLQQLASAPAGKLSDIEIISPQDKENLL
>AmpB_C1
EDLYPCTAMQEGLMALSDSREGAYVAQHSLSLGPSIDLNRFKKACQKVVDAHPILRTCIVYPEQSRALQAVVQGEIEWHTAEDL
ETYAKEDKARPMCAGQLLTRYGLVPDGEGWTFVWTVHHAVYDAWTLELTFDRLDKAYKGHPLERDTTFKEFIQHMVTTDESES
DNFWREYLAGATRNEFPSAVSTSKQPVADSSVKYSMSLIRTDGLSGITVASMIRAAWGILIGSHSESDDVVFGGIVSGRNAPIA
NADKLFGPGIAAVPVRVKFPDNDTLTIREFIGDVQDQSTKMISFEQAGLQNIRRVSSDATAACDFQTLLVVQPHKEKHLSTEEID
LRAASEADANFGTYALTLECSLKSDGVVCSAHYDSSLVSKESVERILGQLENLLHQMCSSSADKKLNELIFISSKDQES
>BenZ_C1
EDIFPCTPLQEGMFALGRRQRGRYVGRWVFEFQGMSDTEIARLTEAWAAVFKEDAILRTRIITSPSQRLYQVVLREPPKWETSKIL
FNRDAPNEKPDLSVDFGLPLAKMSIHRNDTPDCFQLALTMHHSVIDGWCFRKILDQVEAIYHRHTLPASPPFTTFVNYLRQLPDH
KEYWTSYLSGLNAEVFPAILPSSYQPCPTAAATDYLDLADFNPGRFTRSAVLRLAWAITQAQYQGNHDIVYGMTVSGRNAPVP
GILAMISPTVATMPFRVQL
>PsyA_C1
VEDIYPCTSLQEGLFALGASQQGAYVGRWTYAFNEATVDPSRLRRAWNEVAQSNAILRTRIIKTPSHRMYQVVLRNPVAWE
DPSRCTLEVEFGRPLVMFALKKDPRTQSFQLTVTMHHALYDAWSLQLLLDQVEAIYLGQSHQSPPPFNRFVKYISKGMSDT
KQERFWRAEFAGLAADPFPSFQHTHQRPTPSVTHRRTINPAQFSPRMFTRSTVARLAWALVQSQYQNRTDVVFGATVSG
RTAPVSGVESMTGPTIATIPWRVQLHPERTVAQSLEEIQSQTARCMPYEQVGMHHMKNWGEEAKAACSFQTLLLVQQNE
RGAGLPLLGVDEDSGNWRAFATYALTVFCDLNSAPFGLEAWFDPDIIPAAQVERLLNQFAHIIEGICHGMNASIAD
>RoqA_C1
EDIYPCTPLQEGLMHLSITNPGAFMGTYRFSLAPSTDLYRVWAAWEQLWLVHPILRTRIIQLQDGQKLQVVTKQKLPFEDISG
MDNCQPMNLGTPLARVTYHRGRGSSGSDSGIFLLTMHHALFDGWSYLQMLGDLQVIYAGDKLSPRPSFKHAINYISKLSIEE
GRSFWSQELKDFQATMFPTSSRRPTTSPHWQVRSQQIILAESDMNWTLANKIKLAWTLVISSQTHSNDVVYGLTVSGRNA
PVPEIDRIVGPTFATFPFRTQLEDDISVEDMLVQMRQHDVSIMPFEHVGLRRIAESSSDAALACGFQNLLTIRLQSLQMPPGA
LIELPENENHDLKFASYALSIVAQQEGTSLGVKAIFNSCILGADRTEALLEQFDTLLQRILREPGTKMKDLRTQLSPEWQQL
>AnChyA_C1
VEDVYPCTHMQQGLIALTAQNPHAYIGSYTWQLADTLEAERFENAWKAVWFHNPILRTRVVQTPDGVFQVVMKTDMPW
NTVTDITGEKEIKEIDINHGPLIQFYFNKESFRLDIHHSLFDEWSLDLILGQVERAYTREKLHTQPFSPFVQHLLHEHDTTTEDFW
RQEFSCLQAEHFPAGASSPINVDQATEKVVLEHSLQHDIGVSTKYTLSSVLRLAWAIVLWHQTGSEDVLFGATVSGRNVSID
GIDQISGPTLATLPVRIKLPTNQPVHEGLSQVQNQFANMMVYEQTGLSRIRQAGREPAEACNFQNLLVVQPYEQKTASVMF
KTSANSASSSENAKAFSSYPLVLICRPEKSGISMKVIFDPAILAPAAGHSILRQMSHVIQQLMTSDSMRITDVSMVPPEDMALL
>AnChyA_CT
LRNFYSRYLWISLPGEVDQDQLLNACNQLVQKHSILRTVFYTKDEKSVVQLTLRKVHVSFIRYENIEDLDEHCADDSLAMEVP
INGEPGFQVQLLTLRDAGKFLVLRLPHALFDGLSLDIICSDLSSAYGGKPLPPCAQFSNHVRHVLENKTPETYNIWKEVLGEAP
MTSLNNKFLNNWIRLGEKENPQMGAHSEQPRVVTAIAETVPISPPSNTTMATLVKLAWAITLSRLFTSTEEEDGCKYGLNDV
VFGQVVHGRGLGLTHEDRIVGPCLNIIPVRVHFPLKSNKFELLGQVQQQHIQTMPVENLGLEEIVHNCTSWESGTKFGSFVR
FQNFTNNDDSTCSFDGHTCETGLYSLPNRPSATANVLVVPHGSTLTITMTISNQVLDAESADYVVGYFSDVIGSLA
>CoChyA_C1
EDVYPATHIQAGLIALTAQHSSAYIGSYTWPVRHEVSAAQLKQAWETVWRMNPVLRTRVLQVPEGVFQVVVASGCDIPW
TMVDDVDESSLSVDIAVDGKSPLVRFYLSREAFRLDIHHALFDEWSLDLLLAQVEEAYAGQPLPHRPFSPFVQNLLAQEQN
VAADEFWRDQFAGLRTERFPPGSSTTSSAAEKIILEHGLSLDPAMTSANSKYTLSTTLRLAWAIILSHQTDSPDVVFGATVTG
RNADNLDLTGPTLATLPVRIQVPGDQAIREALEEAQRGFANTMAHQQTGLPRIRAASSEAADACGFQNLLVVQQQQTTTT
AEMDKRDSSRSRIFETSASTGGSKSPDNAKAFASYPLVLTCRPSQHSITFTAAVDPTLLDPDTTRGMLRQMAHVVQQILST
SSSCSSSESSAH
>CoChyA_CT
NFYSRYLWVSLPDTIDTERLQQACQRLTEKHSILRTVFYNTTTASVVQLVLRSLSVGLKHYKDIESLERHFTADSMSHGPPIN
GAEGFQVQLLSLRGGQGRYLALRLPHAQFDGLSLGVLIDDLSAAYDDNTGRSLAPCAQFSDQVKCVTETKTTPEAYQVWR
DVLGDAEMTRLDGQSLRRGDGEQRKEEGEESLQGELSVVTATTETAPLVAPAGTTMATLVKLAWALTLSRLFSPKQPNEKG
PGGERSVVFGQVIHGRSLSLPYEDRIVGPCLNIIPVRVLLPPTAPDLDDAVGTRVLLEQIQSQHMATLPVENLSLSTITKHCTH
WAPGTQFGSFVRFQNFEDDDGMRCSLNGERCETGLWSLPNKPSRTANVLIRPKKEGTLEITLTVGNMALGQRDADHVVG
CLREVLEGLAGREKVM
>PcChyA_C1
EDVYPCTHMQQGLIALTAQQPHSYIGRYTWQLAEMLDVEKFKNAWESAWLHNPILRTRIVQIPDGVFQVVVKTDMPWN
TVTDISRGGDGKELREIDISNGPLIQFYLSKESFRLDIHHSLFDEWSLGLIMGQVERAYAGGGLRMQPFSPFVQHLLHERDTS
LEDFWRQEFSGLQAEHFPAIASRPLSVEHPTEKVVLEHSVQLETGFSTKYTISSIVRLAWAIVLWHQTGSEDVVFGATVSGRN
ANIDGIDQLSGPTLATLPVRIKLAASQPIHEGLSQVQGQFVNMMVHEQAGLPRIRQVGREAAEACNFQNLLVVQPYEEQTE
SHMFKASANSASSSENAKSFASYPMVLICRPEKSGISMKAAFDPAILTPAAGHSILKQMSHVIQQLVTSDSTCIAAVSLVPP
EDMATL
>PcChyA_CT
QTMTLHNFYSRYLWISLPERVNQEHLLNACDQLVQKHSVLRTVFYTNDDKSVVQLTLRKVPVNFVHYSNIENLEKHCADD
SLAMGVPINSVPGFEVQLVTLRDSGMYLILRLPHAQFDGVSLDIICSDLSAAYSGDSLPPCAQFSDHIRHVWEKRIPESYNA
WREVLGNVPMTSLNNKYLRNWGSASEMGSPNMGTDPDQPKVVTAMAETLPISPPPNITLATLVKLAWAITLSRLFTSIEED
DGASDDVVFGQVVHGRGLGISHEDRIVGPCLNIIPVRVHLPPRSNKLDLLGQVQQQHIQTMSVENLELGEITRNCTSWKA
GTKFGSFIRFQNFTNNDDSTCSFDGSACETGLYSLPNRPSNTANVLVVPHGPTLSITMTISNQVLDRGSADFVAGYFSDVIESLAS
>FgChyA_C1
EDAYPCTHMQQGLLALTAQNSRAYIGTYFWQLASGVDMDRFKQAWQDVWQHNPILRTRAVQTPEGLLQVVVRADMP
WELVSSVTGFSTKIDINEGPLARFYLSADTFRLDIHHALFDEWSLDLLLAQVQQAYAGEALQMKPFSPFVRHILQQDHLSSE
KFWRQQFSSLEVEHFPPTASKVGDTTKTNVLERDLPLDAGMSTKYTISSVVRLAWAILLWHQTGSEDVVFGATVSGRNAS
IDGIDQISGPTLASLPVRIKLPTGSSVQDGLAEVQDQFVNMIPHEQTGLSRIRQYSNEAAEACNFQNLLVVQPHEQKVDSA
VFRSSTGGAASSDNTTAFASYPLVLTCRPDEGRVNFKAAFDSDLITSETIEGLLRQLSHVVRQIMTSESVAIRDISTVPPQDMEKL
>FgChyA_CT
NFYSRYLWIALPDGVDEERLKAAYNSLVQKHSILRTVFYTNADGSIVQLTLRDMPVALTHYTDVDDMEKHCADDSLSMGV
PIDGNPGIQAQLLKLKDSRKILALRLPHALFDGMSLSTICDDLNSAYKGQEMSPCGQFSDHVRQVWEKRRPETYQVWKDV
LQDTPITVMDSESLPVAKKTASAQVSDEPQLVTATLETGPISTPRNSTTATLVKLAWAITLSKLFTLGQNDNSLGDVVFGQVV
HGRVLGIPHEDRIIGPCLNIIPVRVHFPSSPEKHDLLSQVQQQHVQTMAVQNLGLGEITRNCTTWESGTRFGSFIRFQNFTN
SQESTCDFDGHACETGLYSLPNRPSKTADVLVAPKGSRLSIAMTVSSEVMDEEAADYVVRYFGDVMESLSR
>ftChyA_C1
EDVYPCTHMQQGLIALTAQDSQAYIASYTWPLADNVDADRFQDAWKATWLNNPILRSRVVQTSHGIFQVVTNTDMPW
KAVADVSGTSTEIDINQGPLVRFFLSKASFRLDIHHSLFDEWSLGLILAQVERAYSGEKLEIQPFSPFVCHLLHQTDSSSEDF
WRQEFSELQVEHFPSASRLEQTAEKVILEHFLHLDTEVSTKYTLSSILRLAWAIVLWHQTGSHDVVFGATVSGRNATLDGI
DRLSGPTLATLPVRIKLATDRPVHESLAQVQNQFINMMSQEQTGLSRIKQFGNEASEACNFQNLLVVQPHEQTTESTIFK
NPVGSTSENMKAFASYPMVLICRPEKSGVSLKMAYDRDIMTPDAGESLLRQLSQVAQQLVASEDMLIGDVELMPPQDMAKL
>ftChyA_CT
IMTLNNFYNRYLWISLPDGVNEERLKFACNQLVQKHSILRTVFYTNNDKSVVQLTLRQMPVELVRHSNIESLEEHCTGDS
LTTKVPVDGEPGFQIQLLKLRDSRTFLALRLPHALFDGMSLSTICDDLSSAYSGSSIPPCAQFSDHIRSVRERTSPDAYKIWK
DVLSDTQVTSLSGKIINRENLGKSKCTRFDNDMLPARVLTARAETEPTSPPTNSTMATLVKLAWAITLSRLFPSTQPNDAC
SDGLSDVVFGQVVHGRNLGIPHEDRIVGPCLNIIPVRVHFPKSADKHQLLSQVQQQHIQTMPVENLGLGEIARNCTSW
EPGTKFGSFVRFQNFTNNDDPTCDFDGRTCETGLFSLPNKPSGTANVLVVPRGSSLSITMTISSQVLDEELAGYVVRYFSDVIESLAK
>ThmB_CT
AVVPATDGQATMIAVSEASGGYYVDFKLVFRPSLDSAKVREACEKVAHNHSIMRTVFIRRGSSLYQAVQKKLPPKIIVEDL
ERFTPAVSYREGTSLASFHLVTDGKQCAELHLEIHHALYDAISMGLIFRDLEAAYTGRPLSDGPEFHSWVSHIESLDMSTPKA
FWKGLLLGASMPYLVPSVPGAVRGYKLDARSKVCVSSQRLKSSAGTLSSVVKAAWSVLLSVALGIRDVVFGEVSANRYLP
FPGIHMVKGPCVNLVPVRARLESSMTLDSLVHHIQELSAPGMQYHHLETSSIIENCTNWPRWTRFSSAIVFQNHDAIHNT
FTMGEAEAMLSSDGELGDSTDIHLIALPGLEKLEIEIRYSPQVFSPEQILWIRQALTRILQLFSDHPDETVARVET
>The_CT
VPATDSQASMLAVSEASGGYRVNFKLIFRPGLDLDKLRNACKQVVNHHSILRTVFIRRGSSLYQAVLEDFSSNIVIEEQERS
TSRKAYRGGTILATFHLINDGKKCTELHLEVHHALYDALSMGMILRDLEAAYTGKPLSEGPEFHSWISHIETLDMSAPKAFW
RGLLLGASMPYLVPPVPGAMRGYQLNGRSTVCVSSQNLKLPFGTLSSVVKASWSILLSVALGIRDVVFGEVSANRYLPFPG
IHMVKGPCVNLVPVRARLDSNMTLNSLVHQIQELSTAGMPYHHLGVGSIIESCTNWPRWTRFSSAIAFQNHNEIHATWT
FGEAEAALLTDGEPGDSTDIYLIAFPGAKNLEIDIRYSPQVFTLKQIQWIRQVFAKILEIYCDNPDKTLAQ
>M102_CT
SIYPATDAQAMMLAVGYTARQTCFTLELTPALGVAKLQEACRAVLKHHPILRTVFFQKGPVIYQAALKKLHSDAVIVKPDG
QVTPAACERGALLAHFCLVSGGQNCDILSLKIHHALYDAVNLSLIFQDLSAAYLGDSMSDGPHFHSWVSHVGSLDGTRP
RQFWIEALRGSSISQLAPPRLMPIQNHLLRDYMQIRTPVDNLHTSSGTPSSVFKAIWAVVLSTALDVNDVVFGEVSSNRY
LMMPGVEKVRGPCVNFLPVRARLGEEMTLAMLITQMHDHETASLPHHHLGYRSIVRDCTSWPRASRLGSMVVFQNHR
SLDASVRVGHADGALSAVADAAESADLLMVVTPGLKDLLLELHFDKETIPTDQINWIYRSTTALLQAIPSSLEQTL
>M297_CT
APATDIQALFLTIGPPGVEGETGYHVSFTLELTPGLDAAKLRSACEQVVQHHAILRTAFVQHGHMLYQVVFKTPTLETVTIEG
GGSPATPAFFGKGRNLARFHLFSRDELCDSLRLDIHHALYDSASFDLLLRDLDAAYNDGQLRRGGPRYHAWISHLEALDGT
ASRQFWIEVLRGSSMTHLAPPRIMPAQGYHLRYSCRLSVPLRNLQNSLGTPSTTFKAAWALVLSAALGARDVVFGEISANR
YLTMPGIDQVCGPCINFVPVRAITSREATLASLIAQLQHQEKEGMQYHHLGLRSIIRDCTTWPSWTPVSTCISYQSHRPVEAS
VPIGKAKGVFSIEGGAAHAADVMIAAIPRGGELQIQLYYDADTVPTNQMNWIGQTLETIIQAI
>M977_CT
ESICPATDAQAMMLAIGQPGSKKYTGCQPCFTLQLTPALGTAKLQEACRAVLKHHPILRAVFVQKGPALHQVVLKKLHPKA
VIVKTQRQQATPAVFERGASLARFCLFSDGQNCDSLNLEIHHALYDAVYLSLIFQDVSAAYLGNPMSDGPHFHSWLSHVG
SLDGTAPRQFWIAALRGSSISRLAPPRLMPTRHYLLPDYMQIRTPMEKLHTSAGTPCSVIKAIWALVLSTALGVNDVLFGEV
SSNRYLMMPGVEKVRGPCVNFLPVRARLDQEMTLAMLITHMHDSEAASLPHHHLGHRSIVKDCTSWPRWSSFGSMLV
FQNHRSWGTSVRVGHADGTLSIAANAAESSDLLIVATPDPKDLLLELYFDNDTIPAGQMDWISRSTATLLQAI
>SimA_CT
DMYPATQTQIFFLHDKATGHPATPPLFSLDFPETADCRRLASACAALVQHFDIFRTVFVSRGGRFYQVVLAHLDVPVEVIET
EQELDEVALALHEADKQQPLRLGRAMLRIAILKRPGAKMRLVLRMSHSLYDGLSLEHIVNALHALYSDKHLAQAPKFGLYM
HHMASRRAEGYNFWRSILQGSSMTSLKRSVGALEAMTPSAGTWQTSKSIRIPPAALKNGITQATLFTAAVSLLLAKHTKST
DVVFGRVVSGRQDLSINCQDIVGPCINEVPVRVRIDEGDDMGGLLRAIQDQYTSSFRHETLGLQEVKENCTDWTDATKEF
SCCIAFQNLNLHPEAEIEGQ
>Aba1_CT
DVYPVTRIQRRFLHHPKRGLPRFPSMVFFDFPPGSDPHKLRLACMALVQRFDILRTIFLSVSGQFFQVVLDGYGIVIPVIEVD
EELDDATRKLHDSDIQQPLRLGKPLIRIAVLKRQHSRVRAVLRLSHALYDGLSFEHIIQSLHALYLDITLSAPPKFGLYVQHMI
QSRAEGYAFWRSVLKGSSMTILERSSTLQSRQPHLGRFLSAEKIIKAPLHANKSGITQATVFAAANALMLANLTGTNDVVF
ARIVSGRQSLPKNFQHVVGPCTNDVPVRVRMEPGVGPKALLRQVQDQYVHSFPFETLGFDEIKENCTDWPERITNFGCST
TYQNFDIFPKSQIDHQQIQMASLASEYQNRETWDEAPLYDLNVTGVPQPDGRHIKIYVGVDGQLCDESTLDCILSDI
>EasA_CT
ASCLEVVKKHDILRTAYVVYKNQLLQVVLRDYAPAVTHYQTDQSIEEFTKEFIAHDMHRPPQLGYPFLEFAIICSPVANRHR
VLFRLSHAEYDAISLSYFVNSLREIYQRQSTTEYVGFPQYISSLANQDTWSSREYWRSLLKGCTMPAISSSSQPRRLPSRQV
YHDSRRVSFKTLPAGITLSTIVRSAWALTLGQHVGNPDVLFGEVVSGRNGDPIAERAAGCCANLVPVRATIHPAWTTHDLL
RSVQQQLVSRLPHESLGFRDLMRNCTDMPVGTVFTSLLNHLDQASEWTLDLDDGKYNVSVAKTEGAGDVSDVSVTSTA
STDYVEIAMAYLEDGVTVEVAEKLLSQLCETVDAFMNG
>FGSG_08209_CT
TFVLDAEGDLDLVRLQQSCVLLAHHIEAFRTAFAFDLRSGRLLQIVLKSYQHNVLVVRTRESLEDATERLFEKDIYHEPFRLGT
PLVSMTILQEHNSRNTRILLRMSHAIYDAMSLPIILRTLRSLYHKQDAYKPPLFSFAEYVADLNRHTGNTSYNYWRNLLQGS
TMTEVIPTAAYGGQNPVQMAFTNAKMIAVRKSKGDGITTSTIISCAWAHVLAQYTGKPDVVFGDTISGRNLVDPSISSTVV
GCCATNVPMRVRFAGDSGEHSILQLLNQVRDQQRSRIPHEGVGVRSLIHECTDWSPEARFTSVVNHRPANDPAVKSISN
QIDFKVSTITTENKPFMTWYDLAVISQENNGHVEMSLGYSTTGFHPETAQSLLEDLADTVQILLNAVSSQDEKLALLG
>FPSE_09183_CT
HFAFDATGPCDTSHLTSAIIQLVTKIESLRTGFAQTHKQKLLQVVYAKWEPAVRVFKTDKSPGAFYEETLERDMFIEPNLARP
MFDVAIIITRTTQQVRIVFRMSHALYDGATLHQVWAALEAIMAGQTIGNFAPVGPYFQSLRAQTTNETEEYWGELVQGAA
ISSVSAGAEPRVSRLGIFSSKPIMLPRSRQFDFTLAVAVKAAWAIVLSHHVTSNDVVFADVLTGRTVVHPSVADVVACCAR
AVPCRVTCEPEWTAKTLLEQIKQQQVDSMAHEGLELQQIAQRFMGWSEEVESDAPDMRVSMVNHTKAQKQTMSLGST
VYERVTVDLSNSYASVDFAIESVEQEDGSLSLGMAYASDRISEQLARTLSNGFQAVLLEIIEDSGCNV
>Glip_CT
LSPLERQTWFQYLIAADVRTFNIPVLLHLGGTFDRDRLVQSFNAVLASRKIFRTNFVETSLGPCRIFRDTPPRVLVCDGALDTTK
EIDRSFDLARDELIRVFLDRRTLLVVTSHAVADLNSVQNLLQDVSGVYAGRTTPTPDRWHYPRAPAWSRQATEQERKFWSKYLEG
APQRLDIPRYPGQMAFEGRSRVSEFKGDLVRRAVTLGQEHGLSQHQLVCAAVAQTLQWLAGSNDVVLGSPWANRGHTVEQ
ESMGLFLDRLPLRFKTPVNADCATILQSTRAASQAAVCNSIPFEQVLNLLHLPRTIRQHPLFEAMVTFHLKGAVEDCLAIEGLEVK
REMCFASGAKFLLMFEWTEIEADHWTLRIEYDDHQLDDATV
>Sirp_CT
LSHLEEEMYTVHMLSSEPSAWNIPYIARLTGPLNLAAFEASWNNIIRSNSILRARYQIKDGILTRSISTSISPVTRRYCKVTDDALLD
IVNRAFDLANDQPIRLDLCLDRPTMSYVVLNMSHMIGDRSTMGEILRLLEEEYAQMILNDNFNLHEPLSESLPYSVWTAMRRK
REVDAGLTHVLQKSLNPSLINPPLFGTFKQELACSAHRDKRIEGDLFSSLKNLRGRFKASGHQLAIAAIGLTLHRLSHREDFIIAAPI
EDRTEAGTENMFGLFLDRLLIPLRFNLHSPHSADDLIHMVKSASEQAMANYIPFADLKNVLGMVGKSHSLCEIMVTYHASDLQ
GPNLTGVDALGIPVQPKGVKFPLMLEFSEFPESIGIDLAYDSHAIDNATMDEFEVQLMAAFRY
>HasD_CT
LPLSYLEKEMLLNHLISGGSPAGNMNFVCKIRGDINAETLADAFQRVTADVEVFRTRYSVIEGTLFRQQAPGSVKVPRVVQTGNL
SSFVHGRITKSFDLSTEPPVDVSIIIGTPMQAMLVVVMSHVVGDAATMATYLNRVSRTYDLLRSNSQTTNTSTVPDNLTYIDWA
HWASTLQPNPRALTFWSSYLSNPPSPLTFGNPSPAPATYIGLTRSWTLPPSMYRKLSDLAAKASVTMHQLILAAVFFSLQCVDRR
DDILVAAPFTHRTEPGTESLPGLFLDRLLLRIQRSPHQSSIFDFLSSVRETSQQALAHVIPFHTLRHSLAHKPSLIDPLFKVMVTYHTA
ADQRPLLDLSGAEVQPIPWRHTGGSKFPLKFEFTEMATQDLEVDMEYDL
>NFIA_064400_CT
DQLPLSYLEKEMLLNHLISGGSPAGNMNFVCKIRGDINAETLADAFQRVTADIEVFRTRYSVIDGTLFRQQAPGSVKVPRVVQTG
NLSSFVHGRITKTFDLSTEPPVDVSIIIGTPMQAMLVVVMSHVVGDAATMATYLNRVSRTYELLRSNAQTTNPSTVPDNLTYIDW
AHWASTLQPNPRALTFWSSYLSNPPSPLTFGNPSPAPATYIGLTRSWTLPSSMHRSLSDLAAKASVTMHQLILAAVFFSLQCVDR
RDDILLAAPFTH RTEPGTESLPGLFLDRLLLRIQRSPHQSSLFDFLSSVRETSQQALAHIIPFHALRSSLAHKPSLIDPLFKVMVTYHT
TADQRPLLDLSGAEVQPIPWRHTGGSKFPLKVEFTETAAQDLQVDMEYDL
>PENFLA_c013G03821_CT
ICKALPDHYLSELERQTWFQYLVASDVRTFNIPVLLHLDGKFDRQLFIRSLNAVLASRKVLRSNFIEASTGPIRVFRNAPPQVQECR
SIYVAREIARGFDLARDELIRVFMDQQTLLLVISHAIADLNSVQNLFRETADVYRGSTAQVNRWNYLQASAWSRKATPEERHFW
TRYLDGAPQRLSINRHLTQTSFEGTSRICHFEGTMIHGLRALTQRYGVTKHQIVCAATAQMLQWLCATDDVVLGCPWENRTSD
LERRSLGLFLDRLPLRIKTPPNADCAGILESVREASQKAVAYAIPFEQILDTLHVPRTIRQHPIFEVMVTFHLKGAIEDCLDIDGLDV
QREMCYAPGSKFLLMFEWTELEVDHWVLRTEYDHHQIAPATITVIDKA

## Sheet: Figure 4d
Figure 4d
		μM ppi/μg ftChyA-A1
		No.1	No.2	No.3	Mean value	SEM
	L-Glu	3.911	3.88	3.756	3.849	0.0474
	Ant	1.0978	1.214	1.197	1.17	0.0362
	L-Ala	1.1116	0.895	0.906	0.9709	0.0704
		μM ppi/μg ftChyA-A2
		No.1	No.2	No.3	Mean value	SEM
	Ant	0.2768	0.4169	0.5004	0.398	0.0652
	L-Ala	1.0957	1.1384	1.2733	1.169	0.0535

## Sheet: supplementary Figure 6a
supplementary Figure 6a

## Sheet: supplementary Figure 6b
supplementary Figure 6b

## Sheet: supplementary Figure 6c
supplementary Figure 6c

[truncated: 18 more sheets: supplementary Figure 6d, supplementary Figure 6e, supplementary Figure 6f, supplementary Figure 6g-h, supplementary Figure 6i, supplementary Figure 6j, supplementary Figure 6k, supplementary Figure 6l, supplementary Figure 6m, supplementary Figure 6n, supplementary Figure 12, supplementary Figure 14, supplementary Figure 16b, supplementary Figure 18, supplementary Figure 19, supplementary Figure 21b, supplementary Figure 24b, supplementary Figure 29]
